# Supplementary material for: Characterization of the complete chloroplast genome sequence of Asparagus densiflorus ‘Sprengeri’ Huttleston 1970 (Asparagaceae)
Source: Mitochondrial DNA B Resour. 2025 Nov 3;10(12):1088–92. doi: 10.1080/23802359.2025.2582533 (PMC12751095; doi:10.1080/23802359.2025.2582533)
Supplement: Supplemental Table.xls [file TMDN_A_2582533_SM7674.xls]

## Sheet: Sheet1
Supplemental Table 1. Asparagus chloroplast genomes used for phylogenetic analysis in current study
Number	Species and Genbank Accession ID	Note
1	A. setaceus - MK950153.1
2	A. virgatus - OQ851332.1
3	A. densiflorus - MT740250.1
4	A. cochinchinensis - MW447164.1
5	A. aethiopicus - MZ337394.1
6	A. densiflorus - OQ851322.1
7	A. macowanii - OQ851347.1
8	A. falcatus - PP175306.1
9	A. densiflorus’Myers’ - MZ337395.1
10	A. racemosus - NC_047472.1
11	A. munitus - OQ628361.1
12	A. trichoclados - OQ851314.1
13	A. myriacanthus - OQ851319.1
14	A. lycopodineus - OQ851326.1
15	A. taliensis - OQ851339.1
16	A. meioclados - OQ851343.1
17	A. subscandens - PP180014.1
18	A. officinalis - LN896356.1
19	A. filicinus - MK920078.1
20	A. dauricus - MT712151.1
21	A. schoberioides - NC_035969.1
22	A. angulofractus - OQ851310.1
23	A. neglectus - OQ851311.1
24	A. longiflorus - OQ851313.1
25	A. oligoclonos - OQ851317.1
26	A. gobicus - OQ851318.1
27	A. brachyphyllus - OQ851320.1
28	A. tibeticus - OQ851321.1
29	A. dauricus - OQ851330.1
30	Cordyline indivisa - KX822776	outgroup
31	Eustrephus latifolius - KM233639	outgroup

## Sheet: Sheet2
Supplemental Table 2. Gene composition in this chloroplast genome.
Category of genes		Group of genes		Name of genes
Genes for photosynthesis	Subunits of ATP synthase	atpA, atpB, atpE, atpF, atpH, atpI
Genes for photosynthesis	Subunits of photosystem II	psbA, psbB, psbC, psbD, psbE, psbF, psbI, psbJ, psbK, psbL, psbM, psbN, psbT, psbZ, ycf3
Genes for photosynthesis	Subunits of NADH-dehydrogenase	ndhA, ndhB, ndhB, ndhC, ndhD, ndhE, ndhF, ndhG, ndhH, ndhI, ndhJ, ndhK
Genes for photosynthesis	Subunits of cytochrome b/f complex	petA, petB, petD, petG, petL, petN
Genes for photosynthesis	Subunits of photosystem I	psaA, psaB, psaC, psaI, psaJ
Genes for photosynthesis	Subunit of rubisco	rbcL
Self replication	Large subunit of ribosome	rpl14, rpl16, rpl2, rpl2, rpl20, rpl22, rpl23, rpl23, rpl32, rpl33, rpl36
Self replication	DNA dependent RNA polymerase	rpoA, rpoB, rpoC1, rpoC2
Self replication	Small subunit of ribosome	rps11, rps12, rps12, rps14, rps15, rps16, rps18, rps19, rps19, rps2, rps3, rps4, rps7, rps7, rps8
Other genes	Subunit of Acetyl-CoA-carboxylase	accD
Other genes	c-type cytochrom synthesis gene	ccsA
Other genes	Envelop membrane protein	cemA
Other genes	Protease	clpP
Other genes	Translational initiation factor	infA
Other genes	Maturase	matK
Unkown	Conserved open reading frames	ycf1, ycf2, ycf2, ycf4
	tRNA genes	trnK-UUU,trnQ-UUG, trnS-GCU, trnG-UCC, trnR-UCU, trnC-GCA, trnD-GUC, trnY-GUA, trnE-UUC, trnT-GGU, trnS-UGA, trnG-GCC, trnfM-CAU, trnS-GGA, trnT-UGU, trnL-UAA, trnF-GAA, trnV-UAC,trnM-CAU, trnW-CCA, trnP-UGG, trnH-GUG, trnI-CAU, trnL-CAA, trnV-GAC, trnI-GAU, trnA-UGC, trnR-ACG, trnN-GUU, trnL-UAG, trnN-GUU, trnR-ACG, trnA-UGC, trnI-GAU, trnV-GAC, trnL-CAA, trnI-CAU, trnH-GUG
	rRNA genes	rrn16S, rrn23S, rrn4.5S, rrn5S, rrn5S, rrn4.5S, rrn23S, rrn16S

## Sheet: Sheet3
Supplemental Table 3. Number of identified SSRs in this chloroplast genome.
Unit size	Number of SSRs	Proportion (%)
1	51	91.1
2	4	7.1
3	1	1.8
Total	56	100
